# Supplementary material for: Novel Platform for Regulation of Extracellular Vesicles and Metabolites Secretion from Cells Using a Multi-Linkable Horizontal Co-Culture Plate
Source: Micromachines (Basel). 2021 Nov 21;12(11):1431. doi: 10.3390/mi12111431 (PMC8623696; doi:10.3390/mi12111431)
Supplement: Supplementary file 1 [file micromachines-12-01431-s001.zip]

Archive with 1 entries (1 files):
- micromachines-1405077-supplementary.pdf
